# Supplementary material for: Development of monoclonal antibodies against Rhodococcus equi virulence-associated protein N and their application to pathological diagnosis
Source: Microbiol Spectr. 2023 Oct 6;11(6):e00729-23. doi: 10.1128/spectrum.00729-23 (PMC10714782; doi:10.1128/spectrum.00729-23)
Supplement: Raw data [file spectrum.00729-23-s0002.xlsx]

## Sheet: Fig. S5_raw data
4H4					Ave.	STDEV
rVapN	1.8952	1.9215	2.0052	1.932	1.93847	0.0470992
Peptide 1-30	0.0108	0.0077	0.0082	0.0086	0.008825	0.00136717
Peptide25-54	0.0085	0.0072	0.0086	0.0075	0.00795	0.000704746
Peptide 49-78	0.0102	0.0082	0.0082	0.0079	0.008625	0.00105948
Peptide 73-102	0.0095	0.0075	0.008	0.0087	0.008425	0.000869387
Peptide 98-127	0.0092	0.0078	0.0084	0.0076	0.00825	0.000718795
Peptide 123-152	0.0125	0.0079	0.008	0.0079	0.009075	0.00228382
PBS	0.0217	0.0091	0.007	0.008	0.01145	0.00688694
5C3					Ave.	STDEV
rVapN	3.0059	3.0008	3.0534	2.9489	3.00225	0.0427316
Peptide 1-30	0.0095	0.008	0.0106	0.0088	0.009225	0.00110265
Peptide25-54	0.007	0.008	0.0078	0.0093	0.008025	0.000953502
Peptide 49-78	0.0079	0.0086	0.0082	0.0105	0.0088	0.00116905
Peptide 73-102	0.0078	0.0082	0.0094	0.0111	0.009125	0.00148183
Peptide 98-127	0.0084	0.0076	0.0087	0.0083	0.00825	0.000465475
Peptide 123-152	0.0078	0.0087	0.008	0.009	0.008375	0.000567891
PBS	0.0088	0.0087	0.0095	0.0106	0.0094	0.000875595
5G10					Ave.	STDEV
rVapN	2.7235	2.6908	2.7403	2.7375	2.72302	0.0227056
Peptide 1-30	0.0178	0.0094	0.0074	0.0074	0.0105	0.00495715
Peptide25-54	0.0077	0.0075	0.008	0.007	0.00755	0.000420317
Peptide 49-78	0.0075	0.0079	0.0078	0.0075	0.007675	0.000206155
Peptide 73-102	0.0071	0.0079	0.008	0.0077	0.007675	0.000403113
Peptide 98-127	0.0077	0.0078	0.0093	0.0083	0.008275	0.000732006
Peptide 123-152	0.0073	0.0076	0.0079	0.0068	0.0074	0.000469041
PBS	0.0079	0.0085	0.0078	0.0077	0.007975	0.000359398
